# Supplementary material for: Plastome analysis unveils Inverted Repeat (IR) expansion and positive selection in Sea Lavenders (Limonium, Plumbaginaceae, Limonioideae, Limonieae)
Source: PhytoKeys. 2021 Apr 1;175:89–107. doi: 10.3897/phytokeys.175.61054 (PMC8032645; doi:10.3897/phytokeys.175.61054)
Supplement: Supplementary material 1 — The output of the repeat analysis of four Limonium plastomes [file phytokeys-175-089-s001.xlsx]

## Sheet: L. tetragonum
			Limonium tetragonum
		Sr. no.	repeat length of 1st	starting position	match direction	repeat length of 2nd	starting position	distance of this repeat	p value of repeats
		1	28563	84568	Palindrome	28563	126128	0	0
		2	94	58879	Forward	94	58927	-3	6.21e-41
		3	75	58875	Forward	75	58899	-2	1.18e-31
		4	77	91129	Forward	77	91147	-3	5.82e-31
		5	77	91129	Palindrome	77	148035	-3	5.82e-31
		6	77	91147	Palindrome	77	148053	-3	5.82e-31
		7	77	148035	Forward	77	148053	-3	5.82e-31
		8	67	58882	Forward	67	58954	-1	6.21e-29
		9	67	58906	Forward	67	58954	-1	6.21e-29
		10	71	58903	Forward	71	58927	-3	1.86e-27
		11	60	148052	Forward	60	148070	-2	8.07e-23
		12	59	91129	Forward	59	91165	-3	1.78e-20
		13	59	91129	Palindrome	59	148035	-3	1.78e-20
		14	59	91165	Palindrome	59	148071	-3	1.78e-20
		15	59	148035	Forward	59	148071	-3	1.78e-20
		16	46	58927	Forward	46	58975	0	1.36e-18
		17	47	85222	Forward	47	85257	-1	4.79e-17
		18	47	85222	Palindrome	47	153955	-1	4.79e-17
		19	47	85257	Palindrome	47	153990	-1	4.79e-17
		20	47	153955	Forward	47	153990	-1	4.79e-17
		21	50	9464	Palindrome	50	9464	-2	5.85e-17
		22	50	58875	Forward	50	58971	-2	5.85e-17
		23	50	112753	Forward	50	112804	-3	2.81e-15
		24	50	112753	Palindrome	50	126405	-3	2.81e-15
		25	50	112804	Palindrome	50	126456	-3	2.81e-15
		26	50	126405	Forward	50	126456	-3	2.81e-15
		27	44	91073	Forward	44	91172	-1	2.87e-15
		28	44	91073	Palindrome	44	148043	-1	2.87e-15
		29	44	91172	Palindrome	44	148142	-1	2.87e-15
		30	44	148043	Forward	44	148142	-1	2.87e-15
		31	39	44494	Forward	39	96832	0	2.23e-14
		32	39	44494	Palindrome	39	142388	0	2.23e-14
		33	42	148070	Forward	42	148088	-1	4.38e-14
		34	45	91143	Forward	45	91179	-2	4.84e-14
		35	45	91143	Palindrome	45	148035	-2	4.84e-14
		36	45	91161	Forward	45	91179	-2	4.84e-14
		37	45	91161	Palindrome	45	148035	-2	4.84e-14
		38	45	91179	Palindrome	45	148053	-2	4.84e-14
		39	45	91179	Palindrome	45	148071	-2	4.84e-14
		40	47	118465	Palindrome	47	118465	-3	1.49e-13
		41	44	58930	Forward	44	58954	-2	1.85e-13
		42	43	58954	Forward	43	58978	-2	7.07e-13
		43	36	66851	Palindrome	36	66851	0	1.43e-12
		44	42	126413	Forward	42	126464	-2	2.7e-12
		45	35	42881	Forward	35	42912	0	5.7e-12
		46	41	96830	Forward	41	123162	-2	1.03e-11
		47	41	123162	Palindrome	41	142388	-2	1.03e-11
		48	43	74288	Palindrome	43	74288	-3	2.9e-11
		49	33	107502	Forward	33	107518	0	9.12e-11
		50	33	107502	Palindrome	33	131708	0	9.12e-11

## Sheet: L. tenellum
			Limonium tenellum
		Sr. no.	repeat length of 1st	starting position	match direction	repeat length of 2nd	starting position	distance of this repeat	p value of repeats
		1	21064	84634	Palindrome	21064	129451	0	0
		2	155	105924	Palindrome	155	129040	-3	5.02e-77
		3	113	106286	Palindrome	113	128766	-3	3.74e-52
		4	103	105901	Palindrome	103	129115	-3	2.96e-46
		5	93	106306	Palindrome	93	128766	-1	1.81e-44
		6	92	106605	Palindrome	92	128478	-3	8.81e-40
		7	81	107127	Palindrome	81	127951	-3	2.51e-33
		8	79	106972	Palindrome	79	128101	-3	3.72e-32
		9	74	106005	Palindrome	74	129040	-2	4.34e-31
		10	77	91195	Forward	77	91213	-3	5.51e-31
		11	77	91195	Palindrome	77	143859	-3	5.51e-31
		12	77	91213	Palindrome	77	143877	-3	5.51e-31
		13	77	143859	Forward	77	143877	-3	5.51e-31
		14	76	106627	Palindrome	76	128472	-3	2.12e-30
		15	74	107832	Palindrome	74	126982	-3	3.13e-29
		16	67	58855	Forward	67	58927	-1	5.88e-29
		17	70	106960	Palindrome	70	128122	-3	6.76e-27
		18	67	58879	Forward	67	58927	-3	3.78e-25
		19	67	58903	Forward	67	58927	-3	3.78e-25
		20	66	106852	Palindrome	66	128224	-3	1.45e-24
		21	60	143876	Forward	60	143894	-2	7.64e-23
		22	62	107803	Palindrome	62	127023	-3	3.06e-22
		23	58	106645	Palindrome	58	128472	-2	1.14e-21
		24	61	105703	Palindrome	61	129385	-3	1.16e-21
		25	60	106869	Palindrome	60	128213	-3	4.43e-21
		26	50	9431	Palindrome	50	9431	0	5.03e-21
		27	59	91195	Forward	59	91231	-3	1.68e-20
		28	59	91195	Palindrome	59	143859	-3	1.68e-20
		29	59	91231	Palindrome	59	143895	-3	1.68e-20
		30	59	107817	Palindrome	59	127012	-3	1.68e-20
		31	59	143859	Forward	59	143895	-3	1.68e-20
		32	57	107166	Palindrome	57	127936	-3	2.42e-19
		33	50	106653	Palindrome	50	128472	-1	7.54e-19
		34	56	106596	Palindrome	56	128523	-3	9.18e-19
		35	52	58894	Forward	52	58942	-2	3.75e-18
		36	54	58848	Forward	54	58872	-3	1.31e-17
		37	54	105727	Palindrome	54	129368	-3	1.31e-17
		38	54	107413	Palindrome	54	127421	-3	1.31e-17
		39	47	26366	Forward	47	26382	-1	4.54e-17
		40	47	85288	Forward	47	85323	-1	4.54e-17
		41	47	85288	Palindrome	47	149779	-1	4.54e-17
		42	47	85323	Palindrome	47	149814	-1	4.54e-17
		43	47	149779	Forward	47	149814	-1	4.54e-17
		44	53	58870	Forward	53	58894	-3	4.97e-17
		45	53	58894	Forward	53	58918	-3	4.97e-17
		46	53	107112	Palindrome	53	127994	-3	4.97e-17
		47	50	58848	Forward	50	58944	-2	5.54e-17
		48	50	122226	Forward	50	122277	-3	2.66e-15
		49	44	91139	Forward	44	91238	-1	2.72e-15
		50	44	91139	Palindrome	44	143867	-1	2.72e-15

## Sheet: L. bicolor
			Limonium bicolor
		Sr. no.	repeat length of 1st	starting position	match direction	repeat length of 2nd	starting position	distance of this repeat	p value of repeats
		1	28555	84542	Palindrome	28555	126062	0	0
		2	94	58869	Forward	94	58917	-3	6.2e-41
		3	75	58865	Forward	75	58889	-2	1.18e-31
		4	77	91102	Forward	77	91120	-3	5.82e-31
		5	77	91102	Palindrome	77	147962	-3	5.82e-31
		6	77	91120	Palindrome	77	147980	-3	5.82e-31
		7	77	147962	Forward	77	147980	-3	5.82e-31
		8	67	58872	Forward	67	58944	-1	6.21e-29
		9	67	58896	Forward	67	58944	-1	6.21e-29
		10	71	58893	Forward	71	58917	-3	1.86e-27
		11	60	147979	Forward	60	147997	-2	8.06e-23
		12	50	9453	Palindrome	50	9453	0	5.3e-21
		13	59	91102	Forward	59	91138	-3	1.78e-20
		14	59	91102	Palindrome	59	147962	-3	1.78e-20
		15	59	91138	Palindrome	59	147998	-3	1.78e-20
		16	59	147962	Forward	59	147998	-3	1.78e-20
		17	46	58917	Forward	46	58965	0	1.36e-18
		18	47	85195	Forward	47	85230	-1	4.79e-17
		19	47	85195	Palindrome	47	153882	-1	4.79e-17
		20	47	85230	Palindrome	47	153917	-1	4.79e-17
		21	47	153882	Forward	47	153917	-1	4.79e-17
		22	50	58865	Forward	50	58961	-2	5.85e-17
		23	50	112719	Forward	50	112770	-3	2.81e-15
		24	50	112719	Palindrome	50	126339	-3	2.81e-15
		25	50	112770	Palindrome	50	126390	-3	2.81e-15
		26	50	126339	Forward	50	126390	-3	2.81e-15
		27	44	91046	Forward	44	91145	-1	2.87e-15
		28	44	91046	Palindrome	44	147970	-1	2.87e-15
		29	44	91145	Palindrome	44	148069	-1	2.87e-15
		30	44	147970	Forward	44	148069	-1	2.87e-15
		31	39	44461	Forward	39	96809	0	2.22e-14
		32	39	44461	Palindrome	39	142311	0	2.22e-14
		33	42	147997	Forward	42	148015	-1	4.38e-14
		34	45	91116	Forward	45	91152	-2	4.84e-14
		35	45	91116	Palindrome	45	147962	-2	4.84e-14
		36	45	91134	Forward	45	91152	-2	4.84e-14
		37	45	91134	Palindrome	45	147962	-2	4.84e-14
		38	45	91152	Palindrome	45	147980	-2	4.84e-14
		39	45	91152	Palindrome	45	147998	-2	4.84e-14
		40	44	58920	Forward	44	58944	-2	1.85e-13
		41	43	58944	Forward	43	58968	-2	7.06e-13
		42	36	66823	Palindrome	36	66823	0	1.42e-12
		43	42	126347	Forward	42	126398	-2	2.69e-12
		44	41	96807	Forward	41	123099	-2	1.03e-11
		45	41	123099	Palindrome	41	142311	-2	1.03e-11
		46	43	74263	Palindrome	43	74263	-3	2.9e-11
		47	33	107468	Forward	33	107484	0	9.11e-11
		48	33	107468	Palindrome	33	131642	0	9.11e-11
		49	33	107484	Palindrome	33	131658	0	9.11e-11
		50	33	131642	Forward	33	131658	0	9.11e-11

## Sheet: L. aureum
			Limonium aureum
		Sr. no.	repeat length of 1st	starting position	match direction	repeat length of 2nd	starting position	distance of this repeat	p value of repeats
		1	28568	84545	Palindrome	28568	126093	0	0
		2	94	58861	Forward	94	58909	-3	6.21e-41
		3	75	58857	Forward	75	58881	-2	1.18e-31
		4	77	91106	Forward	77	91124	-3	5.82e-31
		5	77	91106	Palindrome	77	148005	-3	5.82e-31
		6	77	91124	Palindrome	77	148023	-3	5.82e-31
		7	77	148005	Forward	77	148023	-3	5.82e-31
		8	67	58864	Forward	67	58936	-1	6.21e-29
		9	67	58888	Forward	67	58936	-1	6.21e-29
		10	71	58885	Forward	71	58909	-3	1.86e-27
		11	60	148022	Forward	60	148040	-2	8.06e-23
		12	59	91106	Forward	59	91142	-3	1.78e-20
		13	59	91106	Palindrome	59	148005	-3	1.78e-20
		14	59	91142	Palindrome	59	148041	-3	1.78e-20
		15	59	148005	Forward	59	148041	-3	1.78e-20
		16	46	58909	Forward	46	58957	0	1.36e-18
		17	47	85199	Forward	47	85234	-1	4.79e-17
		18	47	85199	Palindrome	47	153925	-1	4.79e-17
		19	47	85234	Palindrome	47	153960	-1	4.79e-17
		20	47	153925	Forward	47	153960	-1	4.79e-17
		21	50	58857	Forward	50	58953	-2	5.85e-17
		22	50	112735	Forward	50	112786	-3	2.81e-15
		23	50	112735	Palindrome	50	126370	-3	2.81e-15
		24	50	112786	Palindrome	50	126421	-3	2.81e-15
		25	50	126370	Forward	50	126421	-3	2.81e-15
		26	44	91050	Forward	44	91149	-1	2.87e-15
		27	44	91050	Palindrome	44	148013	-1	2.87e-15
		28	44	91149	Palindrome	44	148112	-1	2.87e-15
		29	44	148013	Forward	44	148112	-1	2.87e-15
		30	39	44536	Forward	39	96814	0	2.23e-14
		31	39	44536	Palindrome	39	142353	0	2.23e-14
		32	42	148040	Forward	42	148058	-1	4.38e-14
		33	45	91120	Forward	45	91156	-2	4.84e-14
		34	45	91120	Palindrome	45	148005	-2	4.84e-14
		35	45	91138	Forward	45	91156	-2	4.84e-14
		36	45	91138	Palindrome	45	148005	-2	4.84e-14
		37	45	91156	Palindrome	45	148023	-2	4.84e-14
		38	45	91156	Palindrome	45	148041	-2	4.84e-14
		39	47	118438	Palindrome	47	118438	-3	1.49e-13
		40	44	58912	Forward	44	58936	-2	1.85e-13
		41	43	58936	Forward	43	58960	-2	7.07e-13
		42	36	66803	Palindrome	36	66803	0	1.42e-12
		43	42	126378	Forward	42	126429	-2	2.7e-12
		44	41	96812	Forward	41	123129	-2	1.03e-11
		45	41	123129	Palindrome	41	142353	-2	1.03e-11
		46	43	74265	Palindrome	43	74265	-3	2.9e-11
		47	33	107484	Forward	33	107500	0	9.12e-11
		48	33	107484	Palindrome	33	131673	0	9.12e-11
		49	33	107500	Palindrome	33	131689	0	9.12e-11
		50	33	131673	Forward	33	131689	0	9.12e-11
