# Supplementary material for: Plastome analysis unveils Inverted Repeat (IR) expansion and positive selection in Sea Lavenders (Limonium, Plumbaginaceae, Limonioideae, Limonieae)
Source: PhytoKeys. 2021 Apr 1;175:89–107. doi: 10.3897/phytokeys.175.61054 (PMC8032645; doi:10.3897/phytokeys.175.61054)
Supplement: Supplementary material 2 — Relative Synonymous Codon Usage [file phytokeys-175-089-s002.xlsx]

## Sheet: Limonium tetragonum
Codon	AA	RSCU
CGC	R	0.33
CUC	L	0.5
CUG	L	0.52
GAC	D	0.52
GAG	E	0.54
GCG	A	0.56
CAC	H	0.56
UAC	Y	0.59
CAG	Q	0.59
AAC	N	0.59
CGG	R	0.6
GUC	V	0.61
GUG	V	0.61
AAG	K	0.62
CCG	P	0.63
ACG	T	0.66
GGC	G	0.66
UUC	F	0.67
GCC	A	0.7
AUC	I	0.72
AGC	S	0.75
AUA	I	0.8
UCG	S	0.8
GGG	G	0.81
CUA	L	0.82
CCC	P	0.82
UAG	*	0.86
UGC	C	0.86
CGU	R	0.86
ACC	T	0.9
UCC	S	0.92
AGU	S	0.93
UGA	*	0.97
AUG	M	1
UGG	W	1
GGU	G	1.08
CCA	P	1.13
UGU	C	1.14
CGA	R	1.16
CUU	L	1.17
UAA	*	1.17
AGG	R	1.18
ACA	T	1.2
UCA	S	1.22
GCA	A	1.23
UUG	L	1.24
ACU	T	1.25
GUA	V	1.26
UUU	F	1.33
UCU	S	1.37
AAA	K	1.38
UAU	Y	1.41
CAA	Q	1.41
AAU	N	1.41
CCU	P	1.43
CAU	H	1.44
GGA	G	1.45
GAA	E	1.46
AUU	I	1.48
GAU	D	1.48
GCU	A	1.51
GUU	V	1.52
UUA	L	1.74
AGA	R	1.88

## Sheet: Limonium tenellum
Codon	AA	RSCU
CUC	L	0.36
GCG	A	0.38
UAC	Y	0.38
CUG	L	0.39
CGC	R	0.39
AGC	S	0.39
GAC	D	0.41
CAG	Q	0.42
AAC	N	0.45
GGC	G	0.45
CGG	R	0.46
ACG	T	0.47
CCG	P	0.48
CAC	H	0.48
GUG	V	0.51
GAG	E	0.51
UGC	C	0.51
AUC	I	0.52
GUC	V	0.53
AAG	K	0.54
UCG	S	0.56
UGA	*	0.56
AGG	R	0.6
GCC	A	0.61
GGG	G	0.65
CCC	P	0.68
ACC	T	0.69
UUC	F	0.72
CUA	L	0.88
UCC	S	0.91
UAG	*	0.93
AUA	I	0.95
AUG	M	1
UGG	W	1
CCA	P	1.15
AGU	S	1.18
UCA	S	1.2
ACA	T	1.2
UUG	L	1.21
GCA	A	1.25
CUU	L	1.27
UUU	F	1.28
GGU	G	1.3
CGU	R	1.38
GUA	V	1.45
CGA	R	1.45
AAA	K	1.46
GAA	E	1.49
UGU	C	1.49
GUU	V	1.51
AUU	I	1.52
UAA	*	1.52
CAU	H	1.52
AAU	N	1.55
CAA	Q	1.58
GAU	D	1.59
GGA	G	1.59
UAU	Y	1.63
ACU	T	1.64
CCU	P	1.69
AGA	R	1.73
GCU	A	1.75
UCU	S	1.77
UUA	L	1.89

## Sheet: Limonium bicolor
Codon	AA	RSCU
CGC	R	0.37
GAC	D	0.5
CUC	L	0.55
GCG	A	0.56
GGC	G	0.56
AGC	S	0.58
CUG	L	0.59
UAC	Y	0.59
CAC	H	0.59
GAG	E	0.6
GUC	V	0.64
CAG	Q	0.64
GUG	V	0.65
AAC	N	0.66
ACG	T	0.67
CGG	R	0.68
ACC	T	0.69
AAG	K	0.69
GCC	A	0.71
CCG	P	0.72
UUC	F	0.74
AUC	I	0.74
CCC	P	0.74
UGC	C	0.75
UCG	S	0.79
CUA	L	0.88
UGA	*	0.9
CGU	R	0.9
GGG	G	0.93
AUA	I	0.94
AGU	S	0.94
UCC	S	0.96
UAG	*	0.99
AUG	M	1
UGG	W	1
AGG	R	1.01
UAA	*	1.11
GGU	G	1.13
CCA	P	1.14
CUU	L	1.2
UCA	S	1.2
CGA	R	1.22
GCA	A	1.23
GUA	V	1.25
UGU	C	1.25
UUU	F	1.26
AAA	K	1.31
UUG	L	1.32
AUU	I	1.32
ACA	T	1.32
ACU	T	1.33
AAU	N	1.34
CAA	Q	1.36
GGA	G	1.38
CCU	P	1.4
GAA	E	1.4
UAU	Y	1.41
CAU	H	1.41
UUA	L	1.46
GUU	V	1.47
GCU	A	1.5
GAU	D	1.5
UCU	S	1.53
AGA	R	1.82

## Sheet: Limonium aureum
Codon	AA	RSCU
CUC	L	0.36
CUG	L	0.37
CGC	R	0.37
GCG	A	0.39
UAC	Y	0.39
AGC	S	0.41
CAG	Q	0.42
CGG	R	0.42
GAC	D	0.43
CAC	H	0.44
GGC	G	0.45
AAC	N	0.46
CCG	P	0.47
ACG	T	0.48
GAG	E	0.5
GUC	V	0.52
GUG	V	0.53
UGC	C	0.53
AUC	I	0.54
AAG	K	0.56
UCG	S	0.57
GCC	A	0.65
UGA	*	0.66
AGG	R	0.67
UUC	F	0.68
GGG	G	0.68
CCC	P	0.7
ACC	T	0.7
UCC	S	0.87
CUA	L	0.9
UAG	*	0.91
AUA	I	0.96
AUG	M	1
UGG	W	1
UCA	S	1.16
UUG	L	1.17
CCA	P	1.17
ACA	T	1.21
AGU	S	1.21
GCA	A	1.26
CUU	L	1.29
CGU	R	1.29
GGU	G	1.3
UUU	F	1.32
UAA	*	1.43
AAA	K	1.44
GUA	V	1.45
UGU	C	1.47
CGA	R	1.47
AUU	I	1.5
GUU	V	1.5
GAA	E	1.5
AAU	N	1.54
CAU	H	1.56
GGA	G	1.56
GAU	D	1.57
CAA	Q	1.58
UAU	Y	1.61
ACU	T	1.62
CCU	P	1.67
GCU	A	1.7
UCU	S	1.78
AGA	R	1.78
UUA	L	1.91
