# Supplementary material for: Plastome analysis unveils Inverted Repeat (IR) expansion and positive selection in Sea Lavenders (Limonium, Plumbaginaceae, Limonioideae, Limonieae)
Source: PhytoKeys. 2021 Apr 1;175:89–107. doi: 10.3897/phytokeys.175.61054 (PMC8032645; doi:10.3897/phytokeys.175.61054)
Supplement: Supplementary material 3 — List of Positively selected genes [file phytokeys-175-089-s003.xlsx]

## Sheet: Sheet1
Gene name	Model	np	LnL	⍵8(M8)	LRT P value	Positive sites
ndhF	M8	10	-4345.780254	2.2278	0.009081590	25 S 0.758,53 I 0.749,217 S 0.738,486 P 0.517,489 P 0.811,524 K 0.565,586 G 0.552,664 V 0.732,666 R 0.656,681 R 0.587,728 T 0.730
	M7	8	-4350.481760
ycf2	M8	14	-1878.735192	19.6577	0.000000009	14 L 0.603,133 G 0.961*,228 S 0.972*,230 F 0.996**,231 V 0.993**,232 S 0.567,233 K 0.881,235 D 0.953*,236 G 0.996**,237 G 0.973*,238 R 0.999**,239 Y 0.924,279 N 0.877,354 K 0.997**
	M7	12	-1897.250798
